# Supplementary material for: Early Eocene Palynofloral Diversity and Nothofagus Niche Modeling Across Western Gondwana
Source: Plants (Basel). 2026 Apr 7;15(7):1122. doi: 10.3390/plants15071122 (PMC13074919; doi:10.3390/plants15071122)
Supplement: Supplementary file 1 [file plants-15-01122-s001.zip]

Archive with 1 entries (1 files):
- plants-4140483-supplementary.pdf
